# Supplementary material for: Hamster organotypic modeling of SARS-CoV-2 lung and brainstem infection
Source: Nat Commun. 2021 Oct 4;12:5809. doi: 10.1038/s41467-021-26096-z (PMC8490365; doi:10.1038/s41467-021-26096-z)
Supplement: Supplementary file 4 — Source Data [file 41467_2021_26096_MOESM4_ESM.xlsx]

## Sheet: Figure 1
Figure 1b
% of Metabolic activity
days	Lung															Brainstem
0	117.745	90.5844	70.954	95.979	109.016	115.722	105.015	90.0523	107.17	78.4148	82.6326	108.032	87.8357	130.507	110.341	105.934	84.6055	90.2209	105.955	110.185	84.2576	92.6567	112.486	93.9176	89.8762	105.587	103.002	83.8869	114.398	94.0437	89.9508	122.488	103.418	94.6153	95.4842
2	94.5554	117.37	119.468	88.4116	110.964	104.03	112.373	76.7831	74.1046	84.1412						86.8708	95.4269	88.6311	106.084	79.2265	77.8247	75.3307	67.6484	76.8781	64.5718	94.2266	109.432	100.674	81.5365	104.79
4	112.275	74.2133	87.475	83.8786	96.3537	109.479	95.0399	89.1287	81.2164	103.198						72.29	83.8141	88.058	70.4409	105.823	141.978	104.931	86.2535	67.5391	79.0809	109.638	99.8514	113.456	107.26	116.588
Figure 1c
Activity per µg of total protein
	ACE2			ACE2 inhibitor
Lung	150.173	226	103	66.993	82	40
Brainstem	129.961	270	181	48.562	84	96
Cerebellum	121.805		159	53.769		95
Figure 1d
mRNA copies/µg of RNA
	ACE2										Neuropilin 1
Lung	3230	3390	2120	2620	3700	3170	3610				2457293	2421819	1741069	2291668
Brainstem	20800	19500	13900	26100	34100	22000	20900	14800	27900	36400	247000	429000	219000	456000	235000	333537	418119	243807	770526	430388
Cerebellum	23800	38600	13900	15100	21100						205360	184642	179320	216414	156799
Figure 1e
mRNA copies/µg of RNA
	TMPRSS2																	Cathepsin B																					Cathepsin L
Lung	3270000	3630000	1940000	2340000	1440000	1660000	1980000	2170000	2320000	3340000	1140000	1720000	2130000	1870000	1720000	1380000	1910000	333000	388000	457000	364000	191000	241000	391000	306000	322000	604000	243000	324000	456000	398000	370000	309000	444000	3020000	2760000	2260000	1790000	12700000	11800000	7290000	5830000	7920000
Brainstem	3550	487	2760	0	0	0	0	0	0	0	0	0						1050000	1270000	713000	1580000	1420000	2320000	2910000	2860000	2740000	2770000	2680000	4070000	5840000	6010000	7920000	3970000	9626479	12790860	10424880	10647280	8826526	4770000	7010000	7710000	9920000	5110000	9310000	10500000	15100000	25700000	27300000
Cerebellum	568	4400	4100	0	0	0	0	0	0	0	0	0						1100000	1550000	2430000	1300000	1190000	2010000	1960000	2470000	2340000	1710000	1690000	5010000	4490000	4770000	4100000	4410000						5240000	4950000	5890000	6350000	6990000

## Sheet: Figure 2
Figure 2d
SARS-CoV-2 genomes per µg of RNA
Days post infection	0	1	2	3	4		Lung organotypic culture
	216754	74532220	123630000	317505500	95472850
	295919	138437700	244618700	54569840	87228500
	147483	164752500	527718400	220468400	74633810
	340608	143874700	789950300	115968000	170733100
	394702	91089590		229306600	99504970
Figure 2e
SARS-CoV-2 N mRNA copies per µg of RNA
Days post infection	0	1	2	3	4		Lung organotypic culture
	2660000	400000000	652000000	966000000	430000000
	1520000	650000000	1620000000	210000000	435000000
	3070000	835000000	1530000000	1920000000	331000000
		648000000	1490000000	1210000000	721000000
		495000000	118000000	1000000000	532000000
Figure 2f
SARS-CoV-2 genomes per µg of RNA
Days post infection	0	1	2	3	4		Brainstem organotypic culture
	30700	34600	6340000	46700000	8210000
	37900	8980	11500000	11400000	6310000
	15500	19800	33600000	17900000	19300000
		10500		55300000	30000000
				9870000
Figure 2g
SARS-CoV-2 N mRNA copies per µg of RNA
Days post infection	0	1	2	3	4		Brainstem organotypic culture
	101000	46800000	13100000	80200000	89800000
	119000	29000000	138000000	91200000	41000000
	161000	37200000	61500000	76500000	103000000
	278000	8560000	230000000	243000000	146000000
	117000		23000000	57700000

## Sheet: Figure 3
Figure 3a
% of inhibition
	Remdesivir 2µM					Remdesivir 10µM
Lung	10.11	15.39	0	0	0	98.57	99.93	99.55	99.71
Brain Stem	19.2	0	0	95.22	0	99.93	99.98	99.97	99.99	99.99
Figure 3b
Total RNA extracted in µg
	Non treated					2µM					10µM
Lung	4.24132	3.54384	3.93128	3.88088	3.10396	3.15064	3.59112	3.68464	2.59344	2.48308	2.93664	3.103	3.07596	3.64084
Brain Stem	2.41628	3.71392	3.61612	3.60932	3.22416	3.83816	3.18504	4.0926	2.61644	3.75544	2.99812	2.54992	4.11608	3.8884
Figure 3c
Metabolic activity in % of the Mock
	Remdesivir 2µM						Remdesivir 10µM
Lung	76.2705	115.12	119.971	102.436	89.6682	66.8207	101.47	85.8043	81.0164	110.122	65.4347
Brain Stem	74.0931	86.3061	109.723				92.4486	109.299
Figure 3d
% of inhibition
	Hydroxychloroquine 10µM					Hydroxychloroquine 20 µM
Lung	12.6219	24.4348	19.5275	0	0	0	0	0	20.0436	0
Brain Stem	85.1719	74.2599	99.9863	98.4096	99.9808	44.7708	51.8997	52.7561	77.4963	84.0045
Figure 3e
Total RNA extracted in µg
	Non treated					10µM					20µM
Lung	3.28308	3.94848	3.6902	2.79232	4.0596	3.80776	3.40844	3.87772	2.82916	1.75764	2.92076	3.8984	2.7034	4.20972	2.63644
Brain Stem	4.56584	4.31448	3.28128	3.36052	3.41228	3.95468	4.00272	4.77236	4.30384	3.29512	2.56956	2.81956	2.93372	3.55844	3.42716
Figure 3f
% of inhibition
	17DMAG
Lung	7.19	40.85	37.63
Brain Stem	93.26	87.22	89.95
Figure 3g
Total RNA extracted in µg
	Non treated					17DMAG
Lung	4.83548	4.23728	4.95948	4.79564		0.34828	0.60876	0.47948	0.47672	0.38172
Brain Stem	4.10272	3.00656	2.0934	4.2438	4.92863	1.31796	1.35356	1.41208	0.69236	1.23532

## Sheet: Figure 6
Figure 6e
MLKL	Fold change of mRNA copies/µg of RNA
dpi	Lung					Brainstem
1	3.32623	3.00369	5.12289	2.48824	2.0113	2.64463	3.28469	2.42976	1.32634	2.8179
2	4.58113	6.80291	8.19836	6.37436	9.54804	1.38073	1.88534	2.2971	2.58149	2.86934
3	6.85847	4.97296	10.731	8.78019	6.69053	9.12	4.01	7.94	4.13	2.99
4	2.80482	2.05506	4.03319	3.60974	3.53492	4.75952	11.4978	7.62134	2.35137	5.96971
Figure 6f
TNFa	Fold change of mRNA copies/µg of RNA
dpi	Lung					Brainstem
1	0.796764	0.548907	1.22679	0.898349	1.52621	2.19438	1.47485	1.23947	1.04797	1.16331
2	0.866649	1.13712	0.844895	0.888689	1.29687	1.17579	0.51699	1.02401	0.53275	0.385678
3	1.96735	1.16086	2.13361	2.33558	2.59393	0.57	0.65	0.55	0.57	0.71
4	1.09	0.71	0.7	1	0.67	2.17313	2.93403	2.54879	0.643205	1.84547
Figure 6g
GasderminD	Fold change of mRNA copies/µg of RNA
dpi	Lung					Brainstem
1	1.39002	1.30643	3.23272	2.80625	3.57829	0.783888	1.44635	1.10054	0.917354	2.13852
2	2.5575	4.01206	3.46537	2.35228	4.37406	6.24739	4.44296	5.43353	5.9694	2.7669
3	5.84915	4.06491	7.91325	5.85713	5.61054	2.63068	5.29876	3.16254	3.37302	4.35191
4	0.97	0.68	0.7	0.75	0.63	9.76811	23.7876	14.375	8.45295	16.6131
Figure 6h
IL-18	Fold change of mRNA copies/µg of RNA
dpi	Lung					Brainstem
1	0.870746	0.747685	0.968003	0.581798	0.443321	0.575412	0.803831	0.631451	0.209069	1.08589
2	0.594653	0.403862	0.796102	1.49526	0.766971	0.484262	1.17479	0.623488	0.750058	1.19562
3	0.34461	0.395367	0.274846	0.185268	0.213398	0.250426	0.128964	0.180662	0.186388	0.22726
4	0.290827	0.270884	0.701189	0.451033	0.428583	0.617289	1.41567	0.888825	0.403323	0.453526
Figure 6i
IL1beta	Fold change of mRNA copies/µg of RNA
dpi	Lung					Brainstem
1	0.947815	0.621287	1.08518	0.565043	1.08803	0.420051	0.244879	0.31722	0.206043	1.22874
2	1.24905	0.652505	0.822815	2.19198	1.21282	2.36988	1.03371	1.04496	0.299202	1.04064
3	0.81008	0.678938	0.603226	0.756331	1.59909	4.4695	1.75475	4.80063	4.46162	3.12889
4	0.479749	0.54162	0.582208	0.81095	0.478766	20.4746	4.84955	15.8185	3.24905	3.8831

## Sheet: Figure 7
Figure 7e
Mx1	Fold change of mRNA copies/µg of RNA
dpi	Lung					Brainstem
1	1.83015	2.11023	3.74094	3.06705	4.12387	1.46604	0.540389	1.343	0.218744	0.950452
2	7.18348	20.7134	13.9613	3.81077	22.391	4.56667	0.518904	0.623031	0.290195	0.326344
3	12.982	8.65199	33.4266	26.5131	31.6056	1.85431	3.30506	1.59626	3.52177	2.40779
4	9.83408	7.05521	6.42633	12.0788	8.48413	52.0405		72.3032	20.0136	68.8009
Figure 7f
ISG20	Fold change of mRNA copies/µg of RNA
dpi	Lung					Brainstem
1	0.66	0.64	0.77	1.47	1.39	0.331112	0.331182	0.620835	0.259751	1.35158
2	20.85	21.85	28.12	23.01	37.86	2.06709	1.37277	1.3379	1.30926	0.925319
3	4.32	2.24	7.08	3.98	5.58	0.30334	2.01836	1.95408	3.27023	1.73351
4	1.35		1.49	2.05	1.31		0.794955	0.121106	0	0.427091
Figure 7g
CXCL10	Fold change of mRNA copies/µg of RNA
dpi	Lung					Brainstem
1	3.00184	3.06493	3.34981	2.94611	2.65167	0.80416	1.24037	1.6573	0.43725	1.13367
2	3.42266	4.05081	6.42205	3.11467	9.26644	4.41	1.08	0.91	0.34	0.73
3	12.3818		26.3229	23.9083	37.9749	5.82478	3.42763	6.80505	12.4497	5.27762
4	7.56396	4.86113	5.27999	9.30996	6.62205		7.87726	8.41003	6.94248	3.29884
Figure 7h
CCL5	Fold change of mRNA copies/µg of RNA
dpi	Lung					Brainstem
1	11.937	11.9185	12.7578	9.51608	4.85031	0.852775	0.746546	0.626514	0.16913	0.76068
2	14.9409	14.5693	17.337	8.87443	35.9296	1.89717	0.797909	0.751387	0.433981	0.691087
3	28.9045	17.5062	67.7689	54.2055	71.492	1.0728	1.64393	2.29851	4.67897	0.390541
4	22.0594	12.701	21.543	26.9803	20.16		12.2125	19.4951	34.6201	5.17162

## Sheet: Supplementary Figure 1
Supplementary Figure 1a
ACE2	mRNA copies/µg of RNA
dpi	Lung					Brain stem
0	3900	2690	3600	3070	3910	22000	20900	14800	27900	36400
1	3500	3660	2350	2870	4010	23600	44000	31900	18500
2	6750	3420	10200	5300		29900	29500	17600	35600	20000
3	9850	13300	13700	9660	21800	38800	43100	26000	25100	35400
4	8430	9370	20600	9340	15200	21900	36700	20400	41800	28200
Supplementary Figure 1b
Neuropilin-1	mRNA copies/µg of RNA
dpi	Lung					Brain stem
0	2460000	2420000	1740000	2290000		334000	418000	244000	771000	430000
1	583000	696000	1060000	696000	818000	202000	614000	583000	299000
2	1260000	307000	683000	450000		206000	228000	317000	464000	291000
3	386000	473000	594000	975000	1120000	171000	192000	286000	251000	170000
4	651000	881000	1020000	202000	356000	134000	451000	376000	479000	435000
Supplementary Figure 1c
Cathepsin B	mRNA copies/µg of RNA
dpi	Lung					Brain stem
0	3020000	2760000	2260000	1790000	1840000	9630000	12800000	10400000	10600000	8830000
1	9160871	8388852	12686660	8779906	13471210	12259090	31500230	24091050	13705140
2	17061710	6427536	13872780	19126940		17980250	20172250	26100410	31441460	18604360
3	17946260	17257490	15270970	22919020	31257150	25762970	32830800	41693250	28795660	33028660
4	24041100	26372390	36982080	20288230	27911340	20902280	65773770	47569220	65417330	38017090
Supplementary Figure 1d
Cathepsin L	mRNA copies/µg of RNA
dpi	Lung					Brain stem
0	12700000	11800000	7290000	5830000	7920000	9310000	10500000	15100000	25700000	27300000
1	34000000	14300000	21200000	19800000	13700000	25100000	37400000	42600000	30700000
2	13000000	21700000	36200000	48700000		21500000	24800000	20300000	21300000	20800000
3	35000000	33000000	56900000	40500000	48600000	51600000	66600000	49800000	51300000	72200000
4	32400000	25000000	43300000	46900000	57600000	98100000	117000000	133000000	95600000	65900000
Supplementary Figure 1e
TMPRSS2	mRNA copies/µg of RNA
dpi	Lung					Brain stem
0	1870000	1720000	1380000	1910000	5970000	830	0	0	875	1200
1	3270000	3550000	4300000	2990000	3870000	750	1002	720	0
2	4760000	2390000	3940000	3610000		0	0	0	520	780
3	4320000	4420000	4900000	5680000	10000000	600	0	0	0	0
4	4890000	4580000	7210000	6300000	5790000	766	0	370	0	0

## Sheet: Supplementary Figure 2d
Supplementary Figure 2d
SARS-CoV-2 genomes per µg of RNA
Days post infection	0	1	2	3	4
	54067.3	1284.68	1250000	15500000	9573260
	2507.78	86398.8	1700000	1290000	1838343
	3974.65	166176	920000	1460000	3182805
	1018.31	5831.6	2090000		1580377
	728.606	2581.83	6030000		1717528
